# Supplementary material for: Molecular Insight into the Regulation of Vimentin by Cysteine Modifications and Zinc Binding
Source: Antioxidants (Basel). 2021 Jun 28;10(7):1039. doi: 10.3390/antiox10071039 (PMC8300659; doi:10.3390/antiox10071039)
Supplement: Supplementary file 1 [file antioxidants-10-01039-s001.zip]

Archive with 1 entries (1 files):
- antioxidants-1250357-supplementary.pdf
